# Supplementary material for: Toxicity of the organophosphate insecticide sumithion to embryo and larvae of zebrafish
Source: Toxicol Rep. 2020 Feb 7;7:317–23. doi: 10.1016/j.toxrep.2020.02.004 (PMC7021556; doi:10.1016/j.toxrep.2020.02.004)
Supplement: Supplementary file 1 [file mmc1.zip › Data Profile.xml]

<?xml version="1.0" encoding="UTF-8" standalone="no"?><data:data><datasets><author>mdshahjahan@bau.edu.bd</author><type>0</type><dataset><value>1</value><reason>No data was used for the research described in the article</reason><comments/></dataset></datasets></data:data>
